# Supplementary material for: Clonal Hematopoiesis after Autologous Stem Cell Transplantation Does Not Confer Adverse Prognosis in Patients with AML
Source: Cancers (Basel). 2021 Jun 25;13(13):3190. doi: 10.3390/cancers13133190 (PMC8267699; doi:10.3390/cancers13133190)
Supplement: Supplementary file 1 [file cancers-13-03190-s001.zip]

Archive with 1 entries (1 files):
- cancers-1251461-supplementary.pdf
